# Supplementary material for: A Treatment Plant Receiving Waste Water from Multiple Bulk Drug Manufacturers Is a Reservoir for Highly Multi-Drug Resistant Integron-Bearing Bacteria
Source: PLoS One. 2013 Oct 29;8(10):e77310. doi: 10.1371/journal.pone.0077310 (PMC3812170; doi:10.1371/journal.pone.0077310)
Supplement: File S1 — Antibiotic sensitivity data for the individual strains. (XLSX) [file pone.0077310.s004.xlsx]

## Sheet: Antibiotic sensitivity data
The antibiotic sensitivity profiles of individual strains.
SR1: Staphylococcus cohnii
Resistant	Sensitive	Intermediate
Ampicillin	Augmentin	Cephotaxime
Aztreonam	Azithromycin	Ciprofloxacin
Ceftazidime	Cefaclor	Erythromicin
Cephalothin	Ceftriaxone	Nitrofurantoin
Fusidic acid	Cephalexin	Norfloxacin
Mecillinam	Cephoxitin
Methicillin	Chloramphenicol
Nalidixic acid	Colistin
Novobiocin	Co-Trimoxazole
Penicillin-G	Doxycycline Hydrochloride
Streptomycin	Gatifloxacin
Teicoplanin	Gentamicin
Vancomycin	Netillin
	Ofloxacin
	Piperacillin/Tazobactum
	sparfloxacin
	Sulphamethoxazole
	Tetracycline
	Ticarcillin
	Tobramycin
	Trimethoprim
SR3: Enterobacter hormaechei
Resistant	Sensitive	Intermediate
Ampicillin	Cefaclor	Azithromycin
Augmentin	Ceftriaxone	Ofloxacin
Aztreonam	Cephotaxime
Ceftazidime	Chloramphenicol
Cephalexin	Colistin
Cephalothin	Gentamicin
Cephoxitin	Netillin
Ciprofloxacin	Nitrofurantoin
Co-Trimoxazole	Streptomycin
Doxycycline Hydrochloride	Tetracycline
Erythromicin	Tobramycin
Fusidic acid
Gatifloxacin
Mecillinam
Methicillin
Nalidixic acid
Norfloxacin
Novobiocin
Penicillin-G
Piperacillin/Tazobactum
sparfloxacin
Sulphamethoxazole
Teicoplanin
Ticarcillin
Trimethoprim
Vancomycin
SR4: Pseudomonas plecoglossicida
Resistant	Sensitive	Intermediate
Ampicillin	Ceftriaxone	Cephotaxime
Augmentin	Chloramphenicol
Azithromycin	Colistin
Aztreonam	Gentamicin
Cefaclor	Netillin
Ceftazidime	Streptomycin
Cephalexin	Tetracycline
Cephalothin	Tobramycin
Cephoxitin
Ciprofloxacin
Co-Trimoxazole
Doxycycline Hydrochloride
Erythromicin
Fusidic acid
Gatifloxacin
Mecillinam
Methicillin
Nalidixic acid
Nitrofurantoin
Norfloxacin
Novobiocin
Ofloxacin
Penicillin-G
Piperacillin/Tazobactum
sparfloxacin
Sulphamethoxazole
Teicoplanin
Ticarcillin
Trimethoprim
Vancomycin
SR5: Citrobacter freundii
Resistant	Sensitive	Intermediate
Ampicillin	Azithromycin	Erythromicin
Augmentin	Cefaclor	Ofloxacin
Aztreonam	Cephotaxime	Piperacillin/Tazobactum
Ceftazidime	Chloramphenicol
Ceftriaxone	Colistin
Cephalexin	Co-Trimoxazole
Cephalothin	Gatifloxacin
Cephoxitin	Gentamicin
Ciprofloxacin	Netillin
Doxycycline Hydrochloride	Nitrofurantoin
Fusidic acid	Streptomycin
Mecillinam	Sulphamethoxazole
Methicillin	Tetracycline
Nalidixic acid	Tobramycin
Norfloxacin	Trimethoprim
Novobiocin
Penicillin-G
sparfloxacin
Teicoplanin
Ticarcillin
Vancomycin
SR6: Bordetella trematum
Resistant	Sensitive	Intermediate
Ampicillin	Augmentin	Erythromicin
Aztreonam	Azithromycin
Ceftazidime	Cefaclor
Ceftriaxone	Cephalexin
Doxycycline Hydrochloride	Cephalothin
Fusidic acid	Cephotaxime
Mecillinam	Cephoxitin
Methicillin	Chloramphenicol
Nalidixic acid	Ciprofloxacin
Nitrofurantoin	Colistin
Novobiocin	Co-Trimoxazole
Penicillin-G	Gatifloxacin
Sulphamethoxazole	Gentamicin
Teicoplanin	Netillin
Vancomycin	Norfloxacin
	Ofloxacin
	Piperacillin/Tazobactum
	sparfloxacin
	Streptomycin
	Tetracycline
	Ticarcillin
	Tobramycin
	Trimethoprim
SR7: Pseudomonas plecoglossicida
Resistant	Sensitive	Intermediate
Ampicillin	Augmentin	Cephotaxime
Azithromycin	Chloramphenicol
Aztreonam	Colistin
Cefaclor	Gentamicin
Ceftazidime	Netillin
Ceftriaxone	Tetracycline
Cephalexin	Tobramycin
Cephalothin
Cephoxitin
Ciprofloxacin
Co-Trimoxazole
Doxycycline Hydrochloride
Erythromicin
Fusidic acid
Gatifloxacin
Mecillinam
Methicillin
Nalidixic acid
Nitrofurantoin
Norfloxacin
Novobiocin
Ofloxacin
Penicillin-G
Piperacillin/Tazobactum
sparfloxacin
Streptomycin
Sulphamethoxazole
Teicoplanin
Ticarcillin
Trimethoprim
Vancomycin
SR8: Pseudomonas plecoglossicida
Resistant	Sensitive	Intermediate
Ampicillin	Augmentin	Cephotaxime
Azithromycin	Chloramphenicol
Aztreonam	Colistin
Cefaclor	Gentamicin
Ceftazidime	Netillin
Ceftriaxone	Streptomycin
Cephalexin	Tetracycline
Cephalothin	Tobramycin
Cephoxitin
Ciprofloxacin
Co-Trimoxazole
Doxycycline Hydrochloride
Erythromicin
Fusidic acid
Gatifloxacin
Mecillinam
Methicillin
Nalidixic acid
Nitrofurantoin
Norfloxacin
Novobiocin
Ofloxacin
Penicillin-G
Piperacillin/Tazobactum
sparfloxacin
Sulphamethoxazole
Teicoplanin
Ticarcillin
Trimethoprim
Vancomycin
SR9: Aerococcus urinaeequi
Resistant	Sensitive	Intermediate
Ampicillin	Ceftriaxone	Azithromycin
Augmentin	Chloramphenicol	Ciprofloxacin
Aztreonam	Doxycycline Hydrochloride	Colistin
Cefaclor	Erythromicin	Nitrofurantoin
Ceftazidime	Gatifloxacin	Novobiocin
Cephalexin	Gentamicin
Cephalothin	Nalidixic acid
Cephotaxime	Netillin
Cephoxitin	Norfloxacin
Co-Trimoxazole	Ofloxacin
Fusidic acid	sparfloxacin
Mecillinam	Streptomycin
Methicillin	Tetracycline
Penicillin-G	Tobramycin
Piperacillin/Tazobactum
Sulphamethoxazole
Teicoplanin
Ticarcillin
Trimethoprim
Vancomycin
SR11:Pseudomonas fulva
Resistant	Sensitive	Intermediate
Ampicillin	Ceftriaxone
Augmentin	Cephotaxime
Azithromycin	Colistin
Aztreonam	Doxycycline Hydrochloride
Cefaclor	Gentamicin
Ceftazidime	Netillin
Cephalexin	Nitrofurantoin
Cephalothin	Streptomycin
Cephoxitin	Tetracycline
Chloramphenicol	Tobramycin
Ciprofloxacin
Co-Trimoxazole
Erythromicin
Fusidic acid
Gatifloxacin
Mecillinam
Methicillin
Nalidixic acid
Norfloxacin
Novobiocin
Ofloxacin
Penicillin-G
Piperacillin/Tazobactum
sparfloxacin
Sulphamethoxazole
Teicoplanin
Ticarcillin
Trimethoprim
Vancomycin
SR12: Ochrobactrum intermedium
Resistant	Sensitive	Intermediate
Ampicillin	Doxycycline Hydrochloride	Chloramphenicol
Augmentin	Gentamicin	Ciprofloxacin
Azithromycin	Netillin	Nalidixic acid
Aztreonam	Norfloxacin
Cefaclor	Novobiocin
Ceftazidime	Ofloxacin
Ceftriaxone	Tetracycline
Cephalexin	Tobramycin
Cephalothin	Trimethoprim
Cephotaxime
Cephoxitin
Colistin
Co-Trimoxazole
Erythromicin
Fusidic acid
Gatifloxacin
Mecillinam
Methicillin
Nitrofurantoin
Penicillin-G
Piperacillin/Tazobactum
sparfloxacin
Streptomycin
Sulphamethoxazole
Teicoplanin
Ticarcillin
Vancomycin
SR13: Bordetella trematum
Resistant	Sensitive	Intermediate
Ampicillin	Augmentin	Ceftriaxone
Aztreonam	Azithromycin	Cephotaxime
Ceftazidime	Cefaclor	Piperacillin/Tazobactum
Chloramphenicol	Cephalexin
Fusidic acid	Cephalothin
Mecillinam	Cephoxitin
Methicillin	Ciprofloxacin
Nalidixic acid	Colistin
Nitrofurantoin	Co-Trimoxazole
Novobiocin	Doxycycline Hydrochloride
Penicillin-G	Erythromicin
Streptomycin	Gatifloxacin
Teicoplanin	Gentamicin
Vancomycin	Netillin
	Norfloxacin
	Ofloxacin
	sparfloxacin
	Sulphamethoxazole
	Tetracycline
	Ticarcillin
	Tobramycin
	Trimethoprim
SR14: Pseudomonas anguilliseptica
Resistant	Sensitive	Intermediate
Ampicillin	Augmentin	Ciprofloxacin
Azithromycin	Ceftriaxone	Norfloxacin
Aztreonam	Cephotaxime
Cefaclor	Chloramphenicol
Ceftazidime	Colistin
Cephalexin	Doxycycline Hydrochloride
Cephalothin	Gentamicin
Cephoxitin	Netillin
Co-Trimoxazole	Piperacillin/Tazobactum
Erythromicin	Streptomycin
Fusidic acid	Tetracycline
Gatifloxacin	Ticarcillin
Mecillinam	Tobramycin
Methicillin	Trimethoprim
Nalidixic acid
Nitrofurantoin
Novobiocin
Ofloxacin
Penicillin-G
sparfloxacin
Sulphamethoxazole
Teicoplanin
Vancomycin
A1R2; Ochrobactrum intermedium
Resistant	Sensitive	Intermediate
Ampicillin	Doxycycline Hydrochloride	Ofloxacin
Augmentin	Netillin
Azithromycin	Streptomycin
Aztreonam	Tetracycline
Cefaclor
Ceftazidime
Ceftriaxone
Cephalexin
Cephalothin
Cephotaxime
Cephoxitin
Chloramphenicol
Ciprofloxacin
Colistin
Co-Trimoxazole
Erythromicin
Fusidic acid
Gatifloxacin
Gentamicin
Mecillinam
Methicillin
Nalidixic acid
Nitrofurantoin
Norfloxacin
Novobiocin
Penicillin-G
Piperacillin/Tazobactum
sparfloxacin
Sulphamethoxazole
Teicoplanin
Ticarcillin
Tobramycin
Trimethoprim
Vancomycin
A1R4; Bacillus flexus
Resistant	Sensitive	Intermediate
Ampicillin	Augmentin	Aztreonam
Mecillinam	Azithromycin	Colistin
Ticarcillin	Cefaclor	Cephoxitin
	Ceftazidime	Fusidic acid
	Ceftriaxone
	Cephalexin
	Cephalothin
	Cephotaxime
	Chloramphenicol
	Ciprofloxacin
	Co-Trimoxazole
	Doxycycline Hydrochloride
	Erythromicin
	Gatifloxacin
	Gentamicin
	Methicillin
	Nalidixic acid
	Netillin
	Nitrofurantoin
	Norfloxacin
	Novobiocin
	Ofloxacin
	Penicillin-G
	Piperacillin/Tazobactum
	sparfloxacin
	Streptomycin
	Sulphamethoxazole
	Teicoplanin
	Tetracycline
	Tobramycin
	Trimethoprim
	Vancomycin
A1R6; Ochrobactrum oryzae
Resistant	Sensitive	Intermediate
Ampicillin	Azithromycin	Co-Trimoxazole
Augmentin	Chloramphenicol	Gatifloxacin
Aztreonam	Doxycycline Hydrochloride	Novobiocin
Cefaclor	Gentamicin	Sulphamethoxazole
Ceftazidime	Netillin
Ceftriaxone	Ofloxacin
Cephalexin	Piperacillin/Tazobactum
Cephalothin	Tetracycline
Cephotaxime	Tobramycin
Cephoxitin	Trimethoprim
Ciprofloxacin
Colistin
Erythromicin
Fusidic acid
Mecillinam
Methicillin
Nalidixic acid
Nitrofurantoin
Norfloxacin
Penicillin-G
sparfloxacin
Streptomycin
Teicoplanin
Ticarcillin
Vancomycin
A1R7; Ochrobactrum intermedium
Resistant	Sensitive	Intermediate
Ampicillin	Doxycycline Hydrochloride
Augmentin	Gentamicin
Azithromycin	Netillin
Aztreonam	Streptomycin
Cefaclor	Tetracycline
Ceftazidime
Ceftriaxone
Cephalexin
Cephalothin
Cephotaxime
Cephoxitin
Chloramphenicol
Ciprofloxacin
Colistin
Co-Trimoxazole
Erythromicin
Fusidic acid
Gatifloxacin
Mecillinam
Methicillin
Nalidixic acid
Nitrofurantoin
Norfloxacin
Novobiocin
Ofloxacin
Penicillin-G
Piperacillin/Tazobactum
sparfloxacin
Sulphamethoxazole
Teicoplanin
Ticarcillin
Tobramycin
Trimethoprim
Vancomycin
A1R9; Ochrobactrum intermedium
Resistant	Sensitive	Intermediate
Ampicillin	Doxycycline Hydrochloride	Colistin
Augmentin	Gentamicin
Azithromycin	Netillin
Aztreonam	Streptomycin
Cefaclor	Tetracycline
Ceftazidime	Tobramycin
Ceftriaxone
Cephalexin
Cephalothin
Cephotaxime
Cephoxitin
Chloramphenicol
Ciprofloxacin
Co-Trimoxazole
Erythromicin
Fusidic acid
Gatifloxacin
Mecillinam
Methicillin
Nalidixic acid
Nitrofurantoin
Norfloxacin
Novobiocin
Ofloxacin
Penicillin-G
Piperacillin/Tazobactum
sparfloxacin
Sulphamethoxazole
Teicoplanin
Ticarcillin
Trimethoprim
Vancomycin
A1R10: Advenella mimigardefordensis
Resistant	Sensitive	Intermediate
Ampicillin	Augmentin	Aztreonam
Ciprofloxacin	Azithromycin	Cephalothin
Fusidic acid	Cefaclor	Erythromicin
Gatifloxacin	Ceftazidime
Mecillinam	Ceftriaxone
Methicillin	Cephalexin
Nalidixic acid	Cephotaxime
Norfloxacin	Cephoxitin
Ofloxacin	Chloramphenicol
Penicillin-G	Colistin
sparfloxacin	Co-Trimoxazole
Sulphamethoxazole	Doxycycline Hydrochloride
Teicoplanin	Gentamicin
Ticarcillin	Netillin
Vancomycin	Nitrofurantoin
	Novobiocin
	Piperacillin/Tazobactum
	Streptomycin
	Tetracycline
	Tobramycin
	Trimethoprim
A2R4 Ochrobactrum intermdium
Resistant	Sensitive	Intermediate
Ampicillin	Doxycycline Hydrochloride	Tobramycin
Augmentin	Gentamicin
Azithromycin	Netillin
Aztreonam	Streptomycin
Cefaclor	Tetracycline
Ceftazidime
Ceftriaxone
Cephalexin
Cephalothin
Cephotaxime
Cephoxitin
Chloramphenicol
Ciprofloxacin
Colistin
Co-Trimoxazole
Erythromicin
Fusidic acid
Gatifloxacin
Mecillinam
Methicillin
Nalidixic acid
Nitrofurantoin
Norfloxacin
Novobiocin
Ofloxacin
Penicillin-G
Piperacillin/Tazobactum
sparfloxacin
Sulphamethoxazole
Teicoplanin
Ticarcillin
Trimethoprim
Vancomycin
A2R4; Bacillus safensis
Resistant	Sensitive	Intermediate
Ampicillin	Azithromycin	Augmentin
Aztreonam	Cefaclor	Ceftriaxone
Ceftazidime	Cephalothin	Cephalexin
Ciprofloxacin	Cephoxitin	Cephotaxime
Mecillinam	Co-Trimoxazole	Chloramphenicol
Nalidixic acid	Doxycycline Hydrochloride	Colistin
Novobiocin	Gatifloxacin	Erythromicin
Penicillin-G	Gentamicin	Fusidic acid
Sulphamethoxazole	Methicillin	Nitrofurantoin
Ticarcillin	Netillin	Norfloxacin
	Ofloxacin	Piperacillin/Tazobactum
	Streptomycin	sparfloxacin
	Teicoplanin	Trimethoprim
	Tetracycline
	Tobramycin
	Vancomycin
A2R6; Bacillus Subtilis
Resistant	Sensitive	Intermediate
Ampicillin	Azithromycin	Augmentin
Aztreonam	Cefaclor	Ceftazidime
Fusidic acid	Ceftriaxone	Cephotaxime
Mecillinam	Cephalexin	Colistin
Ticarcillin	Cephalothin	Novobiocin
	Cephoxitin	Sulphamethoxazole
	Chloramphenicol
	Ciprofloxacin
	Co-Trimoxazole
	Doxycycline Hydrochloride
	Erythromicin
	Gatifloxacin
	Gentamicin
	Methicillin
	Nalidixic acid
	Netillin
	Nitrofurantoin
	Norfloxacin
	Ofloxacin
	Penicillin-G
	Piperacillin/Tazobactum
	sparfloxacin
	Streptomycin
	Teicoplanin
	Tetracycline
	Tobramycin
	Trimethoprim
	Vancomycin
A2R8; Ochrobactrum intermedium
Resistant	Sensitive	Intermediate
Ampicillin	Doxycycline Hydrochloride	Streptomycin
Augmentin	Gentamicin	Tobramycin
Azithromycin	Netillin
Aztreonam	Tetracycline
Cefaclor
Ceftazidime
Ceftriaxone
Cephalexin
Cephalothin
Cephotaxime
Cephoxitin
Chloramphenicol
Ciprofloxacin
Colistin
Co-Trimoxazole
Erythromicin
Fusidic acid
Gatifloxacin
Mecillinam
Methicillin
Nalidixic acid
Nitrofurantoin
Norfloxacin
Novobiocin
Ofloxacin
Penicillin-G
Piperacillin/Tazobactum
sparfloxacin
Sulphamethoxazole
Teicoplanin
Ticarcillin
Trimethoprim
Vancomycin
ER1; Ochrobactrum intermedium
Resistant	Sensitive	Intermediate
Ampicillin	Streptomycin	Doxycycline Hydrochloride
Augmentin		Gentamicin
Azithromycin
Aztreonam
Cefaclor
Ceftazidime
Ceftriaxone
Cephalexin
Cephalothin
Cephotaxime
Cephoxitin
Chloramphenicol
Ciprofloxacin
Colistin
Co-Trimoxazole
Erythromicin
Fusidic acid
Gatifloxacin
Mecillinam
Methicillin
Nalidixic acid
Netillin
Nitrofurantoin
Norfloxacin
Novobiocin
Ofloxacin
Penicillin-G
Piperacillin/Tazobactum
sparfloxacin
Sulphamethoxazole
Teicoplanin
Tetracycline
Ticarcillin
Tobramycin
Trimethoprim
Vancomycin
ER2; Ochrobactrum intermedium
Resistant	Sensitive	Intermediate
Ampicillin	Co-Trimoxazole	Ciprofloxacin
Augmentin	Doxycycline Hydrochloride	Gatifloxacin
Azithromycin	Gentamicin
Aztreonam	Netillin
Cefaclor	Norfloxacin
Ceftazidime	Ofloxacin
Ceftriaxone	Tetracycline
Cephalexin	Tobramycin
Cephalothin	Trimethoprim
Cephotaxime
Cephoxitin
Chloramphenicol
Colistin
Erythromicin
Fusidic acid
Mecillinam
Methicillin
Nalidixic acid
Nitrofurantoin
Novobiocin
Penicillin-G
Piperacillin/Tazobactum
sparfloxacin
Streptomycin
Sulphamethoxazole
Teicoplanin
Ticarcillin
Vancomycin
ER4; Pseudomonas stutzeri
Resistant	Sensitive	Intermediate
Ampicillin	Chloramphenicol	Ciprofloxacin
Augmentin	Co-Trimoxazole	Colistin
Azithromycin	Doxycycline Hydrochloride	Streptomycin
Aztreonam	Gatifloxacin	sparfloxacin
Cefaclor	Gentamicin
Ceftazidime	Nitrofurantoin
Ceftriaxone	Norfloxacin
Cephalexin	Tetracycline
Cephalothin	Tobramycin
Cephotaxime	Trimethoprim
Cephoxitin
Erythromicin
Fusidic acid
Mecillinam
Methicillin
Nalidixic acid
Netillin
Novobiocin
Ofloxacin
Penicillin-G
Piperacillin/Tazobactum
Sulphamethoxazole
Teicoplanin
Ticarcillin
Vancomycin
ER5; Bacillus cereus
Resistant	Sensitive	Intermediate
Ampicillin	Chloramphenicol	Ciprofloxacin
Augmentin	Doxycycline Hydrochloride	Erythromicin
Aztreonam	Gatifloxacin	Fusidic acid
Cefaclor	Netillin	Gentamicin
Ceftazidime	Norfloxacin	Nalidixic acid
Ceftriaxone	Ofloxacin	Nitrofurantoin
Cephalexin	Tetracycline	Novobiocin
Cephalothin	Tobramycin	Piperacillin/Tazobactum
Cephotaxime		Streptomycin
Cephoxitin		Teicoplanin
Colistin		sparfloxacin
Co-Trimoxazole
Mecillinam
Methicillin
Penicillin-G
Sulphamethoxazole
Ticarcillin
Trimethoprim
Vancomycin
OSR1; Bacillus subtilis
Resistant	Sensitive	Intermediate
Ampicillin	Augmentin	Aztreonam
Colistin	Azithromycin	Fusidic acid
Mecillinam	Cefaclor	Sulphamethoxazole
Ticarcillin	Ceftazidime
	Ceftriaxone
	Cephalexin
	Cephalothin
	Cephotaxime
	Cephoxitin
	Chloramphenicol
	Ciprofloxacin
	Co-Trimoxazole
	Doxycycline Hydrochloride
	Erythromicin
	Gatifloxacin
	Gentamicin
	Methicillin
	Nalidixic acid
	Netillin
	Nitrofurantoin
	Norfloxacin
	Novobiocin
	Ofloxacin
	Penicillin-G
	Piperacillin/Tazobactum
	sparfloxacin
	Streptomycin
	Teicoplanin
	Tetracycline
	Tobramycin
	Trimethoprim
	Vancomycin
OSR3; Providencia rettgeri
Resistant	Sensitive	Intermediate
Ampicillin	Chloramphenicol	Cephotaxime
Augmentin	Netillin
Azithromycin	Streptomycin
Aztreonam
Cefaclor
Ceftazidime
Ceftriaxone
Cephalexin
Cephalothin
Cephoxitin
Ciprofloxacin
Colistin
Co-Trimoxazole
Doxycycline Hydrochloride
Erythromicin
Fusidic acid
Gatifloxacin
Gentamicin
Mecillinam
Methicillin
Nalidixic acid
Nitrofurantoin
Norfloxacin
Novobiocin
Ofloxacin
Penicillin-G
Piperacillin/Tazobactum
sparfloxacin
Sulphamethoxazole
Teicoplanin
Tetracycline
Ticarcillin
Tobramycin
Trimethoprim
Vancomycin
OSR4: Pseudomonas xanthomarina
Resistant	Sensitive	Intermediate
Ampicillin	Chloramphenicol	Azithromycin
Augmentin	Co-Trimoxazole	Ciprofloxacin
Aztreonam	Doxycycline Hydrochloride	Colistin
Cefaclor	Norfloxacin
Ceftazidime	sparfloxacin
Ceftriaxone	Tobramycin
Cephalexin
Cephalothin
Cephotaxime
Cephoxitin
Erythromicin
Fusidic acid
Gatifloxacin
Gentamicin
Mecillinam
Methicillin
Nalidixic acid
Netillin
Nitrofurantoin
Novobiocin
Ofloxacin
Penicillin-G
Piperacillin/Tazobactum
Streptomycin
Sulphamethoxazole
Teicoplanin
Tetracycline
Ticarcillin
Trimethoprim
Vancomycin
SSR1; Bacillus subtilis
Resistant	Sensitive	Intermediate
Ampicillin	Azithromycin	Augmentin
Aztreonam	Cefaclor	Cephotaxime
Ceftazidime	Ceftriaxone	Colistin
Mecillinam	Cephalexin	Fusidic acid
Novobiocin	Cephalothin	Nalidixic acid
Ticarcillin	Cephoxitin	Nitrofurantoin
	Chloramphenicol	Sulphamethoxazole
	Ciprofloxacin
	Co-Trimoxazole
	Doxycycline Hydrochloride
	Erythromicin
	Gatifloxacin
	Gentamicin
	Methicillin
	Netillin
	Norfloxacin
	Ofloxacin
	Penicillin-G
	Piperacillin/Tazobactum
	sparfloxacin
	Streptomycin
	Teicoplanin
	Tetracycline
	Tobramycin
	Trimethoprim
	Vancomycin
SSR2; Bacillus subtilis
Resistant	Sensitive	Intermediate
Ampicillin	Azithromycin	Augmentin
Aztreonam	Cefaclor	Ceftazidime
Colistin	Ceftriaxone	Cephotaxime
Fusidic acid	Cephalexin	Nalidixic acid
Mecillinam	Cephalothin	Nitrofurantoin
Ticarcillin	Cephoxitin	Novobiocin
	Chloramphenicol	Sulphamethoxazole
	Ciprofloxacin
	Co-Trimoxazole
	Doxycycline Hydrochloride
	Erythromicin
	Gatifloxacin
	Gentamicin
	Methicillin
	Netillin
	Norfloxacin
	Ofloxacin
	Penicillin-G
	Piperacillin/Tazobactum
	sparfloxacin
	Streptomycin
	Teicoplanin
	Tetracycline
	Tobramycin
	Trimethoprim
	Vancomycin
SSR3; Bacillus thuringiensis
Resistant	Sensitive	Intermediate
Ampicillin	Azithromycin	Fusidic acid
Augmentin	Chloramphenicol	Nalidixic acid
Aztreonam	Ciprofloxacin	Piperacillin/Tazobactum
Cefaclor	Doxycycline Hydrochloride
Ceftazidime	Erythromicin
Ceftriaxone	Gatifloxacin
Cephalexin	Gentamicin
Cephalothin	Netillin
Cephotaxime	Nitrofurantoin
Cephoxitin	Norfloxacin
Colistin	Novobiocin
Co-Trimoxazole	Ofloxacin
Mecillinam	sparfloxacin
Methicillin	Streptomycin
Penicillin-G	Teicoplanin
Sulphamethoxazole	Tetracycline
Ticarcillin	Tobramycin
Trimethoprim	Vancomycin
SSR4; Providencia rettgeri
Resistant	Sensitive	Intermediate
Ampicillin	Azithromycin	Doxycycline Hydrochloride
Augmentin	Gentamicin	Tetracycline
Aztreonam	Netillin	Tobramycin
Cefaclor	Ofloxacin
Ceftazidime
Ceftriaxone
Cephalexin
Cephalothin
Cephotaxime
Cephoxitin
Chloramphenicol
Ciprofloxacin
Colistin
Co-Trimoxazole
Erythromicin
Fusidic acid
Gatifloxacin
Mecillinam
Methicillin
Nalidixic acid
Nitrofurantoin
Norfloxacin
Novobiocin
Penicillin-G
Piperacillin/Tazobactum
sparfloxacin
Streptomycin
Sulphamethoxazole
Teicoplanin
Ticarcillin
Trimethoprim
Vancomycin
SSR5; Provedentia rettgeri
Resistant	Sensitive	Intermediate
Ampicillin	Ceftriaxone	Azithromycin
Augmentin	Netillin	Cephotaxime
Aztreonam	Streptomycin	Chloramphenicol
Cefaclor		Norfloxacin
Ceftazidime
Cephalexin
Cephalothin
Cephoxitin
Ciprofloxacin
Colistin
Co-Trimoxazole
Doxycycline Hydrochloride
Erythromicin
Fusidic acid
Gatifloxacin
Gentamicin
Mecillinam
Methicillin
Nalidixic acid
Nitrofurantoin
Novobiocin
Ofloxacin
Penicillin-G
Piperacillin/Tazobactum
sparfloxacin
Sulphamethoxazole
Teicoplanin
Tetracycline
Ticarcillin
Tobramycin
Trimethoprim
Vancomycin
SSR6: Ochrobactrum intermedium
Resistant	Sensitive	Intermediate
Ampicillin	Cephotaxime	Augmentin
Aztreonam	Doxycycline Hydrochloride	Azithromycin
Cefaclor	Gatifloxacin	Ceftriaxone
Ceftazidime	Gentamicin	Chloramphenicol
Cephalexin	Netillin	Ofloxacin
Cephalothin	Novobiocin
Cephoxitin	Piperacillin/Tazobactum
Ciprofloxacin	sparfloxacin
Colistin	Tetracycline
Co-Trimoxazole	Tobramycin
Erythromicin	Trimethoprim
Fusidic acid	Vancomycin
Mecillinam
Methicillin
Nalidixic acid
Nitrofurantoin
Norfloxacin
Penicillin-G
Streptomycin
Sulphamethoxazole
Teicoplanin
Ticarcillin
DSR1; Bacillus cereus
Resistant	Sensitive	Intermediate
Ampicillin	Azithromycin	Augmentin
Aztreonam	Cefaclor	Ceftazidime
Fusidic acid	Ceftriaxone	Cephotaxime
Mecillinam	Cephalexin	Colistin
Ticarcillin	Cephalothin	Novobiocin
	Cephoxitin	Sulphamethoxazole
	Chloramphenicol
	Ciprofloxacin
	Co-Trimoxazole
	Doxycycline Hydrochloride
	Erythromicin
	Gatifloxacin
	Gentamicin
	Methicillin
	Nalidixic acid
	Netillin
	Nitrofurantoin
	Norfloxacin
	Ofloxacin
	Penicillin-G
	Piperacillin/Tazobactum
	sparfloxacin
	Streptomycin
	Teicoplanin
	Tetracycline
	Tobramycin
	Trimethoprim
	Vancomycin
DSR2; Bacillus cereus
Resistant	Sensitive	Intermediate
Ampicillin	Azithromycin	Co-Trimoxazole
Augmentin	Chloramphenicol	Erythromicin
Aztreonam	Ciprofloxacin	Nalidixic acid
Cefaclor	Doxycycline Hydrochloride	Nitrofurantoin
Ceftazidime	Gatifloxacin	Novobiocin
Ceftriaxone	Gentamicin	Piperacillin/Tazobactum
Cephalexin	Netillin	Sulphamethoxazole
Cephalothin	Norfloxacin	Teicoplanin
Cephotaxime	Ofloxacin
Cephoxitin	sparfloxacin
Colistin	Streptomycin
Fusidic acid	Tetracycline
Mecillinam	Tobramycin
Methicillin	Vancomycin
Penicillin-G
Ticarcillin
Trimethoprim
DSR4; Providentia rettgeri
Resistant	Sensitive	Intermediate
Ampicillin	Azithromycin	Ciprofloxacin
Augmentin	Doxycycline Hydrochloride	Gatifloxacin
Aztreonam	Gentamicin	Nalidixic acid
Cefaclor	Norfloxacin	Netillin
Ceftazidime	Ofloxacin	sparfloxacin
Ceftriaxone	Streptomycin
Cephalexin	Tetracycline
Cephalothin	Trimethoprim
Cephotaxime
Cephoxitin
Chloramphenicol
Colistin
Co-Trimoxazole
Erythromicin
Fusidic acid
Mecillinam
Methicillin
Novobiocin
Penicillin-G
Piperacillin/Tazobactum
Sulphamethoxazole
Teicoplanin
Ticarcillin
Tobramycin
Vancomycin
Nitrofurantoin
DSR5; Providentia rettgeri
Resistant	Sensitive	Intermediate
Ampicillin	Ceftriaxone	Chloramphenicol
Augmentin	Netillin	Cephotaxime
Azithromycin	Streptomycin
Aztreonam
Cefaclor
Ceftazidime
Cephalexin
Cephalothin
Cephoxitin
Ciprofloxacin
Colistin
Co-Trimoxazole
Doxycycline Hydrochloride
Erythromicin
Fusidic acid
Gatifloxacin
Gentamicin
Mecillinam
Methicillin
Nalidixic acid
Nitrofurantoin
Norfloxacin
Novobiocin
Ofloxacin
Penicillin-G
Piperacillin/Tazobactum
sparfloxacin
Sulphamethoxazole
Teicoplanin
Tetracycline
Ticarcillin
Tobramycin
Trimethoprim
Vancomycin
DSR6: Aerococcus urinaeequi
Resistant	Sensitive	Intermediate
Ampicillin	Ceftriaxone	Azithromycin
Augmentin	Chloramphenicol	Ciprofloxacin
Aztreonam	Doxycycline Hydrochloride	Colistin
Cefaclor	Erythromicin	Nitrofurantoin
Ceftazidime	Gatifloxacin	Novobiocin
Cephalexin	Gentamicin
Cephalothin	Nalidixic acid
Cephotaxime	Netillin
Cephoxitin	Norfloxacin
Co-Trimoxazole	Ofloxacin
Fusidic acid	sparfloxacin
Mecillinam	Streptomycin
Methicillin	Tetracycline
Penicillin-G	Tobramycin
Piperacillin/Tazobactum
Sulphamethoxazole
Teicoplanin
Ticarcillin
Trimethoprim
Vancomycin
ST1; Alcaligenes faecalis
Resistant	Sensitive	Intermediate
Amphicilin	Doxycycline Hydrochloride
Augmentin	Gentamicin
Azithromycin	Netillin
Aztreonam	Streptomycin
Cefaclor	Tetracycline
Ceftazidime	Tobramycin
Ceftriaxone
Cephalexin
Cephalothin
Cephotaxime
Cephoxitin
Chloramphenicol
Ciprofloxacin
Colistin
Co-Trimoxazole
Erythromicin
Fusidic acid
Gatifloxacin
Mecillinam
Methicillin
Nalidixic acid
Nitrofurantoin
Norfloxacin
Novobiocin
Ofloxacin
Penicillin-G
Piperacillin/Tazobactum
sparfloxacin
Sulphamethoxazole
Teicoplanin
Ticarcillin
Trimethoprim
Vancomycin
ST2; Alcaligenes faecalis
Resistant	Sensitive	Intermediate
Ampicillin	Augmentin	Nitrofurantoin
Azithromycin	Cefaclor	Novobiocin
Aztreonam	Ceftriaxone	sparfloxacin
Ceftazidime	Cephalexin	Ticarcillin
Ciprofloxacin	Cephalothin
Co-Trimoxazole	Cephotaxime
Doxycycline Hydrochloride	Cephoxitin
Fusidic acid	Chloramphenicol
Mecillinam	Colistin
Methicillin	Erythromicin
Nalidixic acid	Gatifloxacin
Norfloxacin	Gentamicin
Ofloxacin	Netillin
Penicillin-G	Piperacillin/Tazobactum
Sulphamethoxazole	Streptomycin
Teicoplanin	Tetracycline
Trimethoprim	Tobramycin
Vancomycin
ST3: Pseudomonas sp.
Resistant	Sensitive	Intermediate
Ampicillin	Cephotaxime	Ceftriaxone
Augmentin	Colistin	Tobramycin
Azithromycin	Doxycycline Hydrochloride
Aztreonam	Gentamicin
Cefaclor	Netillin
Ceftazidime	Nitrofurantoin
Cephalexin	Streptomycin
Cephalothin	Tetracycline
Cephoxitin
Chloramphenicol
Ciprofloxacin
Co-Trimoxazole
Erythromicin
Fusidic acid
Gatifloxacin
Mecillinam
Methicillin
Nalidixic acid
Norfloxacin
Novobiocin
Ofloxacin
Penicillin-G
Piperacillin/Tazobactum
sparfloxacin
Sulphamethoxazole
Teicoplanin
Ticarcillin
Trimethoprim
Vancomycin
ST4: Pseudomonas sp.
Resistant	Sensitive	Intermediate
Ampicillin	Cephotaxime	Ceftriaxone
Augmentin	Colistin
Azithromycin	Doxycycline Hydrochloride
Aztreonam	Gentamicin
Cefaclor	Netillin
Ceftazidime	Nitrofurantoin
Cephalexin	Streptomycin
Cephalothin	Tetracycline
Cephoxitin	Tobramycin
Chloramphenicol
Ciprofloxacin
Co-Trimoxazole
Erythromicin
Fusidic acid
Gatifloxacin
Mecillinam
Methicillin
Nalidixic acid
Norfloxacin
Novobiocin
Ofloxacin
Penicillin-G
Piperacillin/Tazobactum
sparfloxacin
Sulphamethoxazole
Teicoplanin
Ticarcillin
Trimethoprim
Vancomycin
ST5; Rheinheimera aquimaris
Resistant	Sensitive	Intermediate
Ampicillin	Augmentin	Cephoxitin
Aztreonam	Azithromycin	Piperacillin/Tazobactum
Ceftazidime	Cefaclor
Ceftriaxone	Cephalothin
Cephalexin	Cephoxitin
Cephotaxime	Colistin
Chloramphenicol	Doxycycline Hydrochloride
Ciprofloxacin	Gentamicin
Co-Trimoxazole	Netillin
Erythromicin	Novobiocin
Fusidic acid	sparfloxacin
Gatifloxacin	Streptomycin
Mecillinam	Teicoplanin
Methicillin	Tetracycline
Nalidixic acid	Tobramycin
Nitrofurantoin
Norfloxacin
Ofloxacin
Penicillin-G
Sulphamethoxazole
Ticarcillin
Trimethoprim
Vancomycin
ST6: Castellaniella denitrificans
Resistant	Sensitive	Intermediate
Augmentin	Amphicilin	Chloramphenicol
Azithromycin	Cephalothin	Novobiocin
Aztreonam	Cephoxitin
Cefaclor	Ciprofloxacin
Ceftazidime	Colistin
Ceftriaxone	Doxycycline Hydrochloride
Cephalexin	Gatifloxacin
Cephotaxime	Gentamicin
Co-Trimoxazole	Netillin
Erythromicin	Ofloxacin
Fusidic acid	Piperacillin/Tazobactum
Mecillinam	sparfloxacin
Methicillin	Tetracycline
Nalidixic acid	Ticarcillin
Nitrofurantoin	Tobramycin
Norfloxacin
Penicillin-G
Streptomycin
Sulphamethoxazole
Teicoplanin
Trimethoprim
Vancomycin
ST7; Brevundimonas naejangsanensis
Resistant	Sensitive	Intermediate
Ampicillin	Augmentin	Chloramphenicol
Azithromycin	Ceftriaxone	Trimethoprim
Aztreonam	Cephotaxime
Cefaclor	Colistin
Ceftazidime	Co-Trimoxazole
Cephalexin	Doxycycline Hydrochloride
Cephalothin	Gatifloxacin
Cephoxitin	Gentamicin
Ciprofloxacin	Netillin
Erythromicin	Novobiocin
Fusidic acid	Ofloxacin
Mecillinam	Piperacillin/Tazobactum
Methicillin	sparfloxacin
Nalidixic acid	Streptomycin
Nitrofurantoin	Sulphamethoxazole
Norfloxacin	Tetracycline
Penicillin-G	Tobramycin
Teicoplanin	Vancomycin
Ticarcillin
ST8: Castellaniella denitrificans
Resistant	Sensitive	Intermediate
Azithromycin	Ampicillin	Ciprofloxacin
Aztreonam	Augmentin	Mecillinam
Ceftazidime	Cefaclor
Co-Trimoxazole	Ceftriaxone
Erythromicin	Cephalexin
Fusidic acid	Cephalothin
Methicillin	Cephotaxime
Nalidixic acid	Cephoxitin
Nitrofurantoin	Chloramphenicol
Norfloxacin	Colistin
Penicillin-G	Doxycycline Hydrochloride
Sulphamethoxazole	Gatifloxacin
Teicoplanin	Gentamicin
Trimethoprim	Netillin
Vancomycin	Novobiocin
	Ofloxacin
	Piperacillin/Tazobactum
	sparfloxacin
	Streptomycin
	Tetracycline
	Ticarcillin
	Tobramycin
A1T2: Pseudomonas stutzeri
Resistant	Sensitive	Intermediate
Ampicillin	Cephotaxime	Ceftriaxone
Augmentin	Colistin
Azithromycin	Doxycycline Hydrochloride
Aztreonam	Gentamicin
Cefaclor	Netillin
Ceftazidime	Nitrofurantoin
Cephalexin	Streptomycin
Cephalothin	Tetracycline
Cephoxitin	Tobramycin
Chloramphenicol
Ciprofloxacin
Co-Trimoxazole
Erythromicin
Fusidic acid
Gatifloxacin
Mecillinam
Methicillin
Nalidixic acid
Norfloxacin
Novobiocin
Ofloxacin
Penicillin-G
Piperacillin/Tazobactum
sparfloxacin
Sulphamethoxazole
Teicoplanin
Ticarcillin
Trimethoprim
Vancomycin
A1T3; Pseudomonas stutzeri
Resistant	Sensitive	Intermediate
Ampicillin	Chloramphenicol	Ciprofloxacin
Augmentin	Co-Trimoxazole	Colistin
Azithromycin	Doxycycline Hydrochloride	Streptomycin
Aztreonam	Gatifloxacin	sparfloxacin
Cefaclor	Gentamicin
Ceftazidime	Nitrofurantoin
Ceftriaxone	Norfloxacin
Cephalexin	Tetracycline
Cephalothin	Tobramycin
Cephotaxime	Trimethoprim
Cephoxitin
Erythromicin
Fusidic acid
Mecillinam
Methicillin
Nalidixic acid
Netillin
Novobiocin
Ofloxacin
Penicillin-G
Piperacillin/Tazobactum
Sulphamethoxazole
Teicoplanin
Ticarcillin
Vancomycin
A1T4; Ochrobactrum Intermedium
Resistant	Sensitive	Intermediate
Ampicillin	Co-Trimoxazole	Ciprofloxacin
Augmentin	Doxycycline Hydrochloride	Gatifloxacin
Azithromycin	Gentamicin
Aztreonam	Netillin
Cefaclor	Norfloxacin
Ceftazidime	Ofloxacin
Ceftriaxone	Tetracycline
Cephalexin	Tobramycin
Cephalothin	Trimethoprim
Cephotaxime
Cephoxitin
Chloramphenicol
Colistin
Erythromicin
Fusidic acid
Mecillinam
Methicillin
Nalidixic acid
Nitrofurantoin
Novobiocin
Penicillin-G
Piperacillin/Tazobactum
sparfloxacin
Streptomycin
Sulphamethoxazole
Teicoplanin
Ticarcillin
Vancomycin
A1T5; Ochrobactrum intermedium
Resistant	Sensitive	Intermediate
Ampicillin	Co-Trimoxazole	Ciprofloxacin
Augmentin	Doxycycline Hydrochloride	Erythromicin
Azithromycin	Gentamicin	Fusidic acid
Aztreonam	Netillin	Gatifloxacin
Cefaclor	Norfloxacin
Ceftazidime	Ofloxacin
Ceftriaxone	Tetracycline
Cephalexin	Tobramycin
Cephalothin	Trimethoprim
Cephotaxime
Cephoxitin
Chloramphenicol
Colistin
Mecillinam
Methicillin
Nalidixic acid
Nitrofurantoin
Novobiocin
Penicillin-G
Piperacillin/Tazobactum
sparfloxacin
Streptomycin
Sulphamethoxazole
Teicoplanin
Ticarcillin
Vancomycin
A1T7: Enterococcus casseliflavus
Resistant	Sensitive	Intermediate
Ampicillin	Azithromycin	Chloramphenicol
Augmentin	Co-Trimoxazole	Erythromicin
Aztreonam	Doxycycline Hydrochloride	sparfloxacin
Cefaclor	Netillin	Streptomycin
Ceftazidime	Norfloxacin	Trimethoprim
Ceftriaxone	Ofloxacin
Cephalexin	Tetracycline
Cephalothin	Tobramycin
Cephotaxime
Cephoxitin
Ciprofloxacin
Colistin
Fusidic acid
Gatifloxacin
Gentamicin
Mecillinam
Methicillin
Nalidixic acid
Nitrofurantoin
Novobiocin
Penicillin-G
Piperacillin/Tazobactum
Sulphamethoxazole
Teicoplanin
Ticarcillin
Vancomycin
Gentamicin
Mecillinam
Methicillin
Nalidixic acid
Nitrofurantoin
Novobiocin
Penicillin-G
Piperacillin/Tazobactum
Sulphamethoxazole
Teicoplanin
Ticarcillin
Vancomycin
A1T8; Bacillus cereus
Resistant	Sensitive	Intermediate
Ampicillin	Chloramphenicol	Ciprofloxacin
Augmentin	Doxycycline Hydrochloride	Erythromicin
Aztreonam	Gatifloxacin	Fusidic acid
Cefaclor	Netillin	Gentamicin
Ceftazidime	Norfloxacin	Nalidixic acid
Ceftriaxone	Ofloxacin	Nitrofurantoin
Cephalexin	Tetracycline	Novobiocin
Cephalothin	Tobramycin	Piperacillin/Tazobactum
Cephotaxime		Streptomycin
Cephoxitin		Teicoplanin
Colistin		sparfloxacin
Co-Trimoxazole
Mecillinam
Methicillin
Penicillin-G
Sulphamethoxazole
Ticarcillin
Trimethoprim
Vancomycin
A2T3: Ochrobactrum intermedium
Resistant	Sensitive	Intermediate
Ampicillin	Ciprofloxacin	Ceftazidime
Augmentin	Co-Trimoxazole	Ceftriaxone
Azithromycin	Doxycycline Hydrochloride	Cephotaxime
Aztreonam	Gatifloxacin	Chloramphenicol
Cefaclor	Gentamicin	Colistin
Cephalexin	Nalidixic acid	Sulphamethoxazole
Cephalothin	Netillin	Tetracycline
Cephoxitin	Norfloxacin
Erythromicin	Ofloxacin
Fusidic acid	Piperacillin/Tazobactum
Mecillinam	sparfloxacin
Methicillin	Streptomycin
Nitrofurantoin	Tobramycin
Novobiocin	Trimethoprim
Penicillin-G
Teicoplanin
Ticarcillin
Vancomycin
A2T4; Bacillus cereus
Resistant	Sensitive	Intermediate
Ampicillin	Augmentin	Doxycycline Hydrochloride
Azithromycin	Ceftazidime	Nitrofurantoin
Aztreonam	Ceftriaxone	Norfloxacin
Cefaclor	Colistin
Cephalexin	Co-Trimoxazole
Cephalothin	Gentamicin
Cephotaxime	Netillin
Cephoxitin	Streptomycin
Chloramphenicol	Tobramycin
Ciprofloxacin
Erythromicin
Fusidic acid
Gatifloxacin
Mecillinam
Methicillin
Nalidixic acid
Novobiocin
Ofloxacin
Penicillin-G
Piperacillin/Tazobactum
sparfloxacin
Sulphamethoxazole
Teicoplanin
Tetracycline
Ticarcillin
Trimethoprim
Vancomycin
A2T5: Advenella mimigardefordensis
Resistant	Sensitive	Intermediate
Ampicillin	Augmentin	Doxycycline Hydrochloride
Azithromycin	Ceftazidime
Aztreonam	Ceftriaxone
Cefaclor	Colistin
Cephalexin	Co-Trimoxazole
Cephalothin	Gentamicin
Cephotaxime	Netillin
Cephoxitin	Streptomycin
Chloramphenicol	Tobramycin
Ciprofloxacin
Erythromicin
Fusidic acid
Gatifloxacin
Mecillinam
Methicillin
Nalidixic acid
Nitrofurantoin
Norfloxacin
Novobiocin
Ofloxacin
Penicillin-G
Piperacillin/Tazobactum
sparfloxacin
Sulphamethoxazole
Teicoplanin
Tetracycline
Ticarcillin
Trimethoprim
Vancomycin
A2T6: Pseudomonas caeni
Resistant	Sensitive	Intermediate
Ampicillin	Augmentin	Doxycycline Hydrochloride
Azithromycin	Ceftazidime	Streptomycin
Aztreonam	Ceftriaxone
Cefaclor	Cephotaxime
Cephalexin	Colistin
Cephalothin	Gentamicin
Cephoxitin	Netillin
Chloramphenicol	Piperacillin/Tazobactum
Ciprofloxacin	Tobramycin
Co-Trimoxazole
Erythromicin
Fusidic acid
Gatifloxacin
Mecillinam
Methicillin
Nalidixic acid
Nitrofurantoin
Norfloxacin
Novobiocin
Ofloxacin
Penicillin-G
sparfloxacin
Sulphamethoxazole
Teicoplanin
Tetracycline
Ticarcillin
Trimethoprim
Vancomycin
A2T8: Aquamicrobium defluvii
Resistant	Sensitive	Intermediate
Ampicillin	Ciprofloxacin	Ceftazidime
Augmentin	Co-Trimoxazole	Ceftriaxone
Azithromycin	Doxycycline Hydrochloride	Cephotaxime
Aztreonam	Gatifloxacin	Chloramphenicol
Cefaclor	Gentamicin	Colistin
Cephalexin	Nalidixic acid	Sulphamethoxazole
Cephalothin	Netillin	Tetracycline
Cephoxitin	Norfloxacin
Erythromicin	Ofloxacin
Fusidic acid	Piperacillin/Tazobactum
Mecillinam	sparfloxacin
Methicillin	Streptomycin
Nitrofurantoin	Tobramycin
Novobiocin	Trimethoprim
Penicillin-G
Teicoplanin
Ticarcillin
Vancomycin
ET1: Pseudomonas caeni
Resistant	Sensitive	Intermediate
Ampicillin	Azithromycin	Ceftazidime
Augmentin	Ciprofloxacin	Ceftriaxone
Aztreonam	Co-Trimoxazole	Colistin
Cefaclor	Doxycycline Hydrochloride	Nalidixic acid
Cephalexin	Erythromicin
Cephalothin	Gatifloxacin
Cephotaxime	Gentamicin
Cephoxitin	Netillin
Chloramphenicol	Norfloxacin
Fusidic acid	Ofloxacin
Mecillinam	Piperacillin/Tazobactum
Methicillin	sparfloxacin
Nitrofurantoin	Sulphamethoxazole
Novobiocin	Tetracycline
Penicillin-G	Tobramycin
Streptomycin	Trimethoprim
Teicoplanin
Ticarcillin
Vancomycin
ET2: Pseudomonas caeni
Resistant	Sensitive	Intermediate
Ampicillin	Chloramphenicol	Azithromycin
Augmentin	Co-Trimoxazole	Cefaclor
Aztreonam	Doxycycline Hydrochloride	Ceftriaxone
Ceftazidime	Erythromicin	Sulphamethoxazole
Cephalexin	Gatifloxacin	Tetracycline
Cephalothin	Gentamicin
Cephotaxime	Nalidixic acid
Cephoxitin	Netillin
Ciprofloxacin	Norfloxacin
Colistin	Ofloxacin
Fusidic acid	sparfloxacin
Mecillinam	Tobramycin
Methicillin	Trimethoprim
Nitrofurantoin
Novobiocin
Penicillin-G
Piperacillin/Tazobactum
Streptomycin
Teicoplanin
Ticarcillin
Vancomycin
ET4; Bacillus cereus
Resistant	Sensitive	Intermediate
Ampicillin	Chloramphenicol	Azithromycin
Augmentin	Doxycycline Hydrochloride	Ceftriaxone
Aztreonam	Gatifloxacin	Ciprofloxacin
Cefaclor	Gentamicin	Erythromicin
Ceftazidime	Netillin	Nalidixic acid
Cephalexin	Nitrofurantoin	Piperacillin/Tazobactum
Cephalothin	Norfloxacin	sparfloxacin
Cephotaxime	Ofloxacin	Teicoplanin
Cephoxitin	Streptomycin
Colistin	Tetracycline
Co-Trimoxazole	Tobramycin
Fusidic acid
Mecillinam
Methicillin
Novobiocin
Penicillin-G
Sulphamethoxazole
Ticarcillin
Trimethoprim
Vancomycin
ET5: Pseudomonas caeni
Resistant	Sensitive	Intermediate
Ampicillin	Chloramphenicol	Colistin
Augmentin	Gentamicin	Doxycycline Hydrochloride
Azithromycin	Piperacillin/Tazobactum
Aztreonam	Streptomycin
Cefaclor	Tetracycline
Ceftazidime	Tobramycin
Ceftriaxone
Cephalexin
Cephalothin
Cephotaxime
Cephoxitin
Ciprofloxacin
Co-Trimoxazole
Erythromicin
Fusidic acid
Gatifloxacin
Mecillinam
Methicillin
Nalidixic acid
Netillin
Nitrofurantoin
Norfloxacin
Novobiocin
Ofloxacin
Penicillin-G
sparfloxacin
Sulphamethoxazole
Teicoplanin
Ticarcillin
Trimethoprim
Vancomycin
ET6: Pseudomonas caeni
Resistant	Sensitive	Intermediate
Ampicillin	Augmentin	Cephalothin
Azithromycin	Cefaclor	Cephoxitin
Aztreonam	Ceftriaxone	Colistin
Ceftazidime	Cephalexin	Gatifloxacin
Ciprofloxacin	Cephotaxime	Piperacillin/Tazobactum
Co-Trimoxazole	Chloramphenicol	Trimethoprim
Erythromicin	Doxycycline Hydrochloride
Fusidic acid	Gentamicin
Mecillinam	Streptomycin
Methicillin	Tetracycline
Nalidixic acid	Tobramycin
Netillin
Nitrofurantoin
Norfloxacin
Novobiocin
Ofloxacin
Penicillin-G
sparfloxacin
Sulphamethoxazole
Teicoplanin
Ticarcillin
Vancomycin
ET7: Alcaligenes sp.
Resistant	Sensitive	Intermediate
Ampicillin	Azithromycin	Augmentin
Aztreonam	Cefaclor	Cephotaxime
Ceftazidime	Ciprofloxacin	Chloramphenicol
Ceftriaxone	Doxycycline Hydrochloride	Colistin
Cephalexin	Erythromicin	Trimethoprim
Cephalothin	Gatifloxacin
Cephoxitin	Gentamicin
Co-Trimoxazole	Nalidixic acid
Fusidic acid	Netillin
Mecillinam	Norfloxacin
Methicillin	Ofloxacin
Nitrofurantoin	Piperacillin/Tazobactum
Novobiocin	sparfloxacin
Penicillin-G	Teicoplanin
Streptomycin	Tetracycline
Sulphamethoxazole	Tobramycin
Ticarcillin	Vancomycin
OST1: Aerococcus urinaeequi
Resistant	Sensitive	Intermediate
Ampicillin	Ceftriaxone	Azithromycin
Augmentin	Chloramphenicol	Ciprofloxacin
Aztreonam	Colistin
Cefaclor	Doxycycline Hydrochloride
Ceftazidime	Erythromicin
Cephalexin	Gatifloxacin
Cephalothin	Gentamicin
Cephotaxime	Nalidixic acid
Cephoxitin	Netillin
Co-Trimoxazole	Nitrofurantoin
Fusidic acid	Norfloxacin
Mecillinam	Novobiocin
Methicillin	Ofloxacin
Penicillin-G	sparfloxacin
Piperacillin/Tazobactum	Streptomycin
Sulphamethoxazole	Tetracycline
Teicoplanin	Tobramycin
Ticarcillin
Trimethoprim
Vancomycin
OST2; Alcaligenes faecalis
Resistant	Sensitive	Intermediate
Ampicillin	Cefaclor	Aztreonam
Azithromycin	Ceftazidime	Augmentin
Ciprofloxacin	Ceftriaxone	Colistin
Co-Trimoxazole	Cephalexin	Cephoxitin
Erythromicin	Cephalothin	Gatifloxacin
Fusidic acid	Cephotaxime
Mecillinam	Chloramphenicol
Methicillin	Doxycycline Hydrochloride
Nalidixic acid	Gentamicin
Norfloxacin	Netillin
Novobiocin	Nitrofurantoin
Ofloxacin	Piperacillin/Tazobactum
Penicillin-G	sparfloxacin
Streptomycin	Tetracycline
Sulphamethoxazole	Tobramycin
Teicoplanin
Ticarcillin
Trimethoprim
Vancomycin
OST3; Brevibacterium samyangensis
Resistant	Sensitive	Intermediate
Ampicillin	Augmentin	Aztreonam
Co-Trimoxazole	Azithromycin	Ceftazidime
Mecillinam	Cefaclor	Colistin
Methicillin	Ceftriaxone	Fusidic acid
Nalidixic acid	Cephalexin	Piperacillin/Tazobactum
Nitrofurantoin	Cephalothin	Sulphamethoxazole
Penicillin-G	Cephotaxime
Ticarcillin	Cephoxitin
Trimethoprim	Chloramphenicol
	Ciprofloxacin
	Doxycycline Hydrochloride
	Erythromicin
	Gatifloxacin
	Gentamicin
	Netillin
	Norfloxacin
	Novobiocin
	Ofloxacin
	sparfloxacin
	Streptomycin
	Teicoplanin
	Tetracycline
	Tobramycin
	Vancomycin
OST4: Corynebacterium sp.
Resistant	Sensitive	Intermediate
Ampicillin	Augmentin	Colistin
Aztreonam	Azithromycin	Fusidic acid
Ceftazidime	Cefaclor	Sulphamethoxazole
Mecillinam	Ceftriaxone
Nalidixic acid	Cephalexin
Novobiocin	Cephalothin
Penicillin-G	Cephotaxime
Ticarcillin	Cephoxitin
	Chloramphenicol
	Ciprofloxacin
	Co-Trimoxazole
	Doxycycline Hydrochloride
	Erythromicin
	Gatifloxacin
	Gentamicin
	Methicillin
	Netillin
	Nitrofurantoin
	Norfloxacin
	Ofloxacin
	Piperacillin/Tazobactum
	sparfloxacin
	Streptomycin
	Teicoplanin
	Tetracycline
	Tobramycin
	Trimethoprim
	Vancomycin
OST5: Enterococcus italicus
Resistant	Sensitive	Intermediate
Ampicillin	Cefaclor	Aztreonam
Azithromycin	Ceftazidime	Augmentin
Ciprofloxacin	Ceftriaxone	Colistin
Co-Trimoxazole	Cephalexin	Cephoxitin
Erythromicin	Cephalothin	Gatifloxacin
Fusidic acid	Cephotaxime
Mecillinam	Chloramphenicol
Methicillin	Doxycycline Hydrochloride
Nalidixic acid	Gentamicin
Norfloxacin	Netillin
Novobiocin	Nitrofurantoin
Ofloxacin	Piperacillin/Tazobactum
Penicillin-G	sparfloxacin
Streptomycin	Tetracycline
Sulphamethoxazole	Tobramycin
Teicoplanin
Ticarcillin
Trimethoprim
Vancomycin
OST6: Enterococcus gallinarum
Resistant	Sensitive	Intermediate
Ampicillin	Cefaclor	Aztreonam
Azithromycin	Ceftazidime	Augmentin
Ciprofloxacin	Ceftriaxone	Colistin
Co-Trimoxazole	Cephalexin	Cephoxitin
Erythromicin	Cephalothin	Gatifloxacin
Fusidic acid	Cephotaxime
Gentamicin	Chloramphenicol
Mecillinam	Doxycycline Hydrochloride
Methicillin	Tetracycline
Nalidixic acid	Tobramycin
Netillin
Nitrofurantoin
Norfloxacin
Novobiocin
Ofloxacin
Penicillin-G
Piperacillin/Tazobactum
sparfloxacin
Streptomycin
Sulphamethoxazole
Teicoplanin
Ticarcillin
Trimethoprim
Vancomycin
OST9; Alcaligenes faecalis
Resistant	Sensitive	Intermediate
Ampicillin	Cefaclor	Augmentin
Azithromycin	Ceftriaxone	Cephalexin
Aztreonam	Cephotaxime	Cephoxitin
Ceftazidime	Doxycycline Hydrochloride	Chloramphenicol
Cephalothin	Gatifloxacin	Colistin
Ciprofloxacin	Gentamicin	Piperacillin/Tazobactum
Co-Trimoxazole	Netillin	Trimethoprim
Erythromicin	Nitrofurantoin
Fusidic acid	Tetracycline
Mecillinam	Tobramycin
Methicillin
Nalidixic acid
Norfloxacin
Novobiocin
Ofloxacin
Penicillin-G
sparfloxacin
Streptomycin
Sulphamethoxazole
Teicoplanin
Ticarcillin
Vancomycin
OST10; Enterococcus italicus
Resistant	Sensitive	Intermediate
Ampicillin	Cefaclor	Aztreonam
Azithromycin	Ceftazidime	Augmentin
Ciprofloxacin	Ceftriaxone	Colistin
Co-Trimoxazole	Cephalexin	Cephoxitin
Erythromicin	Cephalothin	Gatifloxacin
Fusidic acid	Cephotaxime
Mecillinam	Chloramphenicol
Methicillin	Doxycycline Hydrochloride
Nalidixic acid	Gentamicin
Norfloxacin	Netillin
[truncated: 556 more rows]
